# Supplementary material for: Plant Triterpenoids Regulate Endophyte Community to Promote Medicinal Plant Schisandra sphenanthera Growth and Metabolites Accumulation
Source: J Fungi (Basel). 2021 Sep 23;7(10):788. doi: 10.3390/jof7100788 (PMC8539763; doi:10.3390/jof7100788)
Supplement: Supplementary file 1 [file jof-07-00788-s001.zip]

Archive with 1 entries (1 files):
- jof-1397864-supplementary.pdf
